# Supplementary material for: Genetic Polymorphisms, Gene–Gene Interactions and Neurologic Sequelae at Two Years Follow-Up in Newborns with Hypoxic-Ischemic Encephalopathy Treated with Hypothermia
Source: Antioxidants (Basel). 2021 Sep 20;10(9):1495. doi: 10.3390/antiox10091495 (PMC8465839; doi:10.3390/antiox10091495)
Supplement: Supplementary file 1 [file antioxidants-10-01495-s001.zip]

Archive with 1 entries (1 files):
- antioxidants-1323980-supplementary.pdf
